# Supplementary material for: Heat-Killed Lactobacillus acidophilus Promotes Growth by Modulating the Gut Microbiota Composition and Fecal Metabolites of Piglets
Source: Animals (Basel). 2024 Aug 30;14(17):2528. doi: 10.3390/ani14172528 (PMC11394466; doi:10.3390/ani14172528)
Supplement: Supplementary file 1 [file animals-14-02528-s001.zip]

Archive with 1 entries (1 files):
- animals-3135091-supplementary.pdf
